# Supplementary material for: Temperature- and pH-Responsive Poly(NIPAM-co-HEMA-co-AAm) Nanogel as a Smart Vehicle for Doxorubicin Delivery; Combating Colorectal Cancer
Source: Gels. 2025 Mar 22;11(4):227. doi: 10.3390/gels11040227 (PMC12026571; doi:10.3390/gels11040227)
Supplement: Supplementary file 1 [file gels-11-00227-s001.zip]

Archive with 1 entries (1 files):
- gels-3357481-supplementary.pdf
